# Supplementary material for: Tumor-Derived Exosomes Regulate Apoptosis of CD45+EpCAM+ Cells in Lung Cancer
Source: Front Immunol. 2022 May 30;13:903882. doi: 10.3389/fimmu.2022.903882 (PMC9192438; doi:10.3389/fimmu.2022.903882)
Supplement: Supplementary file 1 [file Table_1.xlsx]

## Sheet: Sheet1
sRNA.readcount	H48.tpm
hsa-let-7a-3p	45.1498
hsa-let-7a-5p	28218.6
hsa-let-7b-3p	22.5749
hsa-let-7b-5p	6817.62
hsa-let-7c-5p	1038.45
hsa-let-7d-3p	270.899
hsa-let-7d-5p	632.097
hsa-let-7e-5p	857.846
hsa-let-7f-1-3p	45.1498
hsa-let-7f-5p	61832.6
hsa-let-7g-5p	21062.4
hsa-let-7i-5p	61155.4
hsa-miR-100-5p	18940.3
hsa-miR-101-3p	1422.22
hsa-miR-103a-3p	1670.54
hsa-miR-103b	1625.39
hsa-miR-106b-3p	2031.74
hsa-miR-106b-5p	112.874
hsa-miR-107	22.5749
hsa-miR-10a-5p	10113.6
hsa-miR-10b-5p	1896.29
hsa-miR-1180-3p	1061.02
hsa-miR-122-3p	22.5749
hsa-miR-122-5p	8939.66
hsa-miR-122b-3p	8939.66
hsa-miR-122b-5p	22.5749
hsa-miR-1246	1512.52
hsa-miR-125a-5p	338.623
hsa-miR-125b-1-3p	22.5749
hsa-miR-125b-2-3p	45.1498
hsa-miR-125b-5p	609.522
hsa-miR-126-3p	5621.15
hsa-miR-126-5p	112.874
hsa-miR-1267	22.5749
hsa-miR-1268a	135.449
hsa-miR-127-3p	180.599
hsa-miR-128-3p	3160.48
hsa-miR-1288-3p	22.5749
hsa-miR-1291	180.599
hsa-miR-129-5p	22.5749
hsa-miR-1298-5p	22.5749
hsa-miR-1306-3p	90.2996
hsa-miR-1307-3p	406.348
hsa-miR-130a-3p	22.5749
hsa-miR-130a-5p	22.5749
hsa-miR-130b-5p	90.2996
hsa-miR-132-3p	22.5749
hsa-miR-132-5p	22.5749
hsa-miR-133a-3p	496.648
hsa-miR-133b	45.1498
hsa-miR-135b-5p	293.474
hsa-miR-136-3p	22.5749
hsa-miR-138-5p	67.7247
hsa-miR-139-5p	316.048
hsa-miR-1-3p	19324.1
hsa-miR-140-3p	722.397
hsa-miR-140-5p	67.7247
hsa-miR-141-3p	203.174
hsa-miR-142-3p	90.2996
hsa-miR-142-5p	180.599
hsa-miR-143-3p	63796.6
hsa-miR-145-3p	45.1498
hsa-miR-145-5p	451.498
hsa-miR-146a-5p	6704.74
hsa-miR-146b-5p	2280.06
hsa-miR-147b-3p	428.923
hsa-miR-148a-3p	61042.5
hsa-miR-148a-5p	45.1498
hsa-miR-148b-3p	1015.87
hsa-miR-149-5p	67.7247
hsa-miR-150-5p	22.5749
hsa-miR-151a-3p	83865.7
hsa-miR-151a-5p	45.1498
hsa-miR-151b	22.5749
hsa-miR-152-3p	428.923
hsa-miR-155-5p	2912.16
hsa-miR-15b-5p	203.174
hsa-miR-16-2-3p	451.498
hsa-miR-16-5p	474.073
hsa-miR-17-5p	270.899
hsa-miR-181a-2-3p	90.2996
hsa-miR-181a-3p	158.024
hsa-miR-181a-5p	1331.92
hsa-miR-181b-5p	451.498
hsa-miR-181d-5p	22.5749
hsa-miR-182-5p	4740.73
hsa-miR-183-5p	3860.31
hsa-miR-1843	270.899
hsa-miR-185-5p	158.024
hsa-miR-186-5p	586.947
hsa-miR-18b-5p	22.5749
hsa-miR-191-5p	1286.77
hsa-miR-192-5p	3273.36
hsa-miR-193a-5p	112.874
hsa-miR-193b-3p	67.7247
hsa-miR-193b-5p	293.474
hsa-miR-194-5p	451.498
hsa-miR-195-3p	22.5749
hsa-miR-195-5p	22.5749
hsa-miR-196a-5p	451.498
hsa-miR-196b-5p	316.048
hsa-miR-197-3p	135.449
hsa-miR-199a-3p	1173.89
hsa-miR-199a-5p	203.174
hsa-miR-199b-5p	67.7247
hsa-miR-19b-3p	112.874
hsa-miR-200a-3p	1286.77
hsa-miR-200a-5p	1783.42
hsa-miR-200b-3p	3363.66
hsa-miR-200c-3p	5237.37
hsa-miR-202-5p	383.773
hsa-miR-203a-3p	1873.72
hsa-miR-203b-5p	1828.57
hsa-miR-204-3p	67.7247
hsa-miR-205-5p	474.073
hsa-miR-206	1693.12
hsa-miR-20a-5p	474.073
hsa-miR-210-5p	22.5749
hsa-miR-21-3p	225.749
hsa-miR-214-3p	45.1498
hsa-miR-214-5p	22.5749
hsa-miR-215-5p	225.749
hsa-miR-21-5p	257196
hsa-miR-218-5p	1670.54
hsa-miR-219a-5p	22.5749
hsa-miR-221-3p	21717
hsa-miR-221-5p	22.5749
hsa-miR-222-3p	2347.79
hsa-miR-223-5p	45.1498
hsa-miR-22-3p	1896.29
hsa-miR-224-5p	2754.14
hsa-miR-22-5p	158.024
hsa-miR-2277-5p	22.5749
hsa-miR-23a-3p	1331.92
hsa-miR-23a-5p	158.024
hsa-miR-23b-3p	519.223
hsa-miR-23b-5p	158.024
hsa-miR-24-2-5p	135.449
hsa-miR-24-3p	4040.91
hsa-miR-25-3p	3747.43
hsa-miR-2682-5p	158.024
hsa-miR-26a-5p	21581.6
hsa-miR-26b-5p	1896.29
hsa-miR-27a-3p	4740.73
hsa-miR-27a-5p	1015.87
hsa-miR-27b-3p	10429.6
hsa-miR-28-3p	1444.79
hsa-miR-28-5p	112.874
hsa-miR-29a-3p	2460.66
hsa-miR-29b-3p	270.899
hsa-miR-29c-3p	22.5749
hsa-miR-29c-5p	22.5749
hsa-miR-301a-3p	22.5749
hsa-miR-3064-5p	67.7247
hsa-miR-3065-5p	22.5749
hsa-miR-3074-5p	4040.91
hsa-miR-30a-3p	361.198
hsa-miR-30a-5p	11490.6
hsa-miR-30b-5p	993.295
hsa-miR-30c-2-3p	67.7247
hsa-miR-30c-5p	1219.04
hsa-miR-30d-5p	8804.21
hsa-miR-30e-3p	135.449
hsa-miR-30e-5p	1693.12
hsa-miR-3120-3p	22.5749
hsa-miR-3143	135.449
hsa-miR-3158-3p	293.474
hsa-miR-3158-5p	293.474
hsa-miR-31-5p	767.546
hsa-miR-3184-3p	5169.65
hsa-miR-3184-5p	1038.45
hsa-miR-320a-3p	6208.1
hsa-miR-320b	428.923
hsa-miR-320c	248.324
hsa-miR-320d	135.449
hsa-miR-32-3p	22.5749
hsa-miR-32-5p	22.5749
hsa-miR-328-3p	45.1498
hsa-miR-331-5p	135.449
hsa-miR-335-3p	406.348
hsa-miR-338-3p	22.5749
hsa-miR-339-5p	67.7247
hsa-miR-340-5p	383.773
hsa-miR-342-3p	90.2996
hsa-miR-345-5p	45.1498
hsa-miR-34a-5p	45.1498
hsa-miR-34c-5p	654.672
hsa-miR-3529-3p	14741.4
hsa-miR-361-3p	338.623
hsa-miR-3614-5p	67.7247
hsa-miR-3615	22.5749
hsa-miR-361-5p	22.5749
hsa-miR-363-3p	519.223
hsa-miR-363-5p	22.5749
hsa-miR-365a-3p	22.5749
hsa-miR-365a-5p	45.1498
hsa-miR-365b-5p	22.5749
hsa-miR-369-3p	45.1498
hsa-miR-370-3p	180.599
hsa-miR-374a-3p	45.1498
hsa-miR-374a-5p	22.5749
hsa-miR-374b-5p	225.749
hsa-miR-374c-3p	225.749
hsa-miR-375-3p	248.324
hsa-miR-378a-3p	2550.96
hsa-miR-378c	225.749
hsa-miR-378d	112.874
hsa-miR-379-5p	225.749
hsa-miR-381-3p	1219.04
hsa-miR-382-3p	22.5749
hsa-miR-382-5p	90.2996
hsa-miR-383-5p	22.5749
hsa-miR-3909	45.1498
hsa-miR-409-3p	112.874
hsa-miR-409-5p	22.5749
hsa-miR-410-3p	22.5749
hsa-miR-411-5p	316.048
hsa-miR-423-3p	1038.45
hsa-miR-423-5p	5169.65
hsa-miR-424-3p	270.899
hsa-miR-425-5p	1512.52
hsa-miR-429	293.474
hsa-miR-4326	158.024
hsa-miR-4463	22.5749
hsa-miR-4466	158.024
hsa-miR-4473	225.749
hsa-miR-4488	857.846
hsa-miR-449a	90.2996
hsa-miR-449c-5p	1061.02
hsa-miR-450a-5p	45.1498
hsa-miR-450b-5p	90.2996
hsa-miR-451a	4176.36
hsa-miR-4521	90.2996
hsa-miR-452-5p	180.599
hsa-miR-455-5p	1286.77
hsa-miR-4664-3p	316.048
hsa-miR-4671-3p	90.2996
hsa-miR-486-3p	338.623
hsa-miR-486-5p	451.498
hsa-miR-487b-3p	22.5749
hsa-miR-493-3p	180.599
hsa-miR-493-5p	45.1498
hsa-miR-494-3p	67.7247
hsa-miR-495-3p	22.5749
hsa-miR-497-5p	22.5749
hsa-miR-499a-5p	225.749
hsa-miR-499b-3p	225.749
hsa-miR-5010-5p	90.2996
hsa-miR-503-5p	22.5749
hsa-miR-504-5p	45.1498
hsa-miR-505-3p	22.5749
hsa-miR-506-3p	22.5749
hsa-miR-508-3p	22.5749
hsa-miR-509-3-5p	338.623
hsa-miR-514a-3p	248.324
hsa-miR-522-3p	67.7247
hsa-miR-532-5p	835.271
hsa-miR-539-3p	22.5749
hsa-miR-542-3p	45.1498
hsa-miR-548ah-3p	112.874
hsa-miR-548am-3p	22.5749
hsa-miR-548e-3p	22.5749
hsa-miR-548k	22.5749
hsa-miR-548o-3p	225.749
hsa-miR-548p	112.874
hsa-miR-548u	248.324
hsa-miR-550a-3-5p	90.2996
hsa-miR-550a-5p	90.2996
hsa-miR-550b-3p	90.2996
hsa-miR-552-3p	22.5749
hsa-miR-574-3p	22.5749
hsa-miR-574-5p	338.623
hsa-miR-576-3p	428.923
hsa-miR-582-3p	135.449
hsa-miR-589-5p	112.874
hsa-miR-625-3p	22.5749
hsa-miR-625-5p	22.5749
hsa-miR-629-5p	158.024
hsa-miR-6510-3p	67.7247
hsa-miR-6515-5p	45.1498
hsa-miR-651-5p	203.174
hsa-miR-654-5p	22.5749
hsa-miR-659-5p	45.1498
hsa-miR-660-5p	45.1498
hsa-miR-671-3p	22.5749
hsa-miR-708-3p	22.5749
hsa-miR-758-3p	45.1498
hsa-miR-7-5p	14922
hsa-miR-766-5p	22.5749
hsa-miR-769-5p	270.899
hsa-miR-7704	90.2996
hsa-miR-7706	270.899
hsa-miR-877-5p	45.1498
hsa-miR-889-3p	90.2996
hsa-miR-92a-1-5p	158.024
hsa-miR-92a-3p	2641.26
hsa-miR-92b-3p	158.024
hsa-miR-92b-5p	67.7247
hsa-miR-93-3p	22.5749
hsa-miR-93-5p	474.073
hsa-miR-9-3p	22.5749
hsa-miR-941	541.797
hsa-miR-944	22.5749
hsa-miR-95-3p	22.5749
hsa-miR-9-5p	2483.24
hsa-miR-96-5p	338.623
hsa-miR-98-5p	722.397
hsa-miR-99a-5p	4402.1
hsa-miR-99b-3p	135.449
hsa-miR-99b-5p	1647.97
hsa-miR-744-5p	496.648
hsa-miR-6858-5p	22.5749
hsa-miR-1285-3p	22.5749
hsa-miR-194-3p	22.5749
hsa-miR-485-5p	22.5749
hsa-miR-143-5p	22.5749
hsa-miR-8485	22.5749
hsa-miR-454-3p	45.1498
hsa-miR-3652	67.7247
